# Supplementary material for: DENDRO: genetic heterogeneity profiling and subclone detection by single-cell RNA sequencing
Source: Genome Biol. 2020 Jan 14;21:10. doi: 10.1186/s13059-019-1922-x (PMC6961311; doi:10.1186/s13059-019-1922-x)
Supplement: Supplementary file 3 — Additional file 3. Table S3 [file 13059_2019_1922_MOESM3_ESM.xlsx]

## Sheet: Sheet1
	Table S3a: RCC sublcone cell composition and labels
		Cluster 1	Cluster 2	Cluster 3
	PDX_mRCC	36	0	0
	PDX_pRCC	0	46	0
	Pt_mRCC	3	0	31
	Final label	PDX_mRCC	PDX_pRCC	Pt_mRCC
	Table S3b: BC sublcone cell composition and labels
		Cluster 1	Cluster 2	Cluster 3	Cluster 4	Cluster 5
	BC03	13	15	5	0	0
	BC03LN	7	9	32	0	0
	BC09	0	0	0	45	6
	Final label	BC03Mix_1	BC03Mix_2	BC03LN_1	BC09_1	BC09_2
