# Supplementary material for: DENDRO: genetic heterogeneity profiling and subclone detection by single-cell RNA sequencing
Source: Genome Biol. 2020 Jan 14;21:10. doi: 10.1186/s13059-019-1922-x (PMC6961311; doi:10.1186/s13059-019-1922-x)
Supplement: Supplementary file 4 — Additional file 4. Table S4 [file 13059_2019_1922_MOESM4_ESM.xlsx]

## Sheet: A. RCC_summary
Table S4A: 1. Numer of differential expressed gene between gourps
	PDX_mRCC	PDX_pRCC	Pt_mRCC	Other
PDX_mRCC		276	74	181
PDX_pRCC	276		191	302
Pt_mRCC	74	191		98
Other	181	302	98
Table S4A: 2. Numer of differential expressed gene between gourps overlapped with differential mutated genes (# of overlapped genes/# of differential expressed genes)
	PDX_mRCC	PDX_pRCC	Pt_mRCC	Other
PDX_mRCC		93/276	24/74	41/181
PDX_pRCC	93/276		68/191	64/302
Pt_mRCC	24/74	68/191		15/98
Other	41/181	64/302	15/98

## Sheet: B. PDX_mRCC vs other
Table S4B: 1. GO analysis on Differential Expressed Genes Between PDX_mRCC and Others
Gene Set Name [# Genes (K)]	Description	# Genes in Overlap (k)	p-value	FDR q-value
HALLMARK_TNFA_SIGNALING_VIA_NFKB [200]	Genes regulated by NF-kB in response to TNF [GeneID=7124].	17	1.36 e-18	6.8 e-17
HALLMARK_HYPOXIA [200]	Genes up-regulated in response to low oxygen levels (hypoxia).	14	2.44 e-14	6.09 e-13
HALLMARK_EPITHELIAL_MESENCHYMAL_TRANSINSITION [200]	Genes defining epithelial-mesenchymal transition, as in wound healing, fibrosis and metastasis.	11	2.11 e-10	2.63 e-9
HALLMARK_MYC_TARGETS_V1 [200]	A subgroup of genes regulated by MYC - version 1 (v1).	11	2.11 e-10	2.63 e-9
HALLMARK_INFLAMMATORY_RESPONSE [200]	Genes defining inflammatory response.	10	3.58 e-9	2.99 e-8
HALLMARK_MTORC1_SIGNALING [200]	Genes up-regulated through activation of mTORC1 complex.	10	3.58 e-9	2.99 e-8
HALLMARK_APICAL_SURFACE [44]	Genes encoding proteins over-represented on the apical surface of epithelial cells, e.g., important for cell polarity (apical area).	6	1.28 e-8	9.13 e-8
HALLMARK_INTERFERON_GAMMA_RESPONSE [200]	Genes up-regulated in response to IFNG [GeneID=3458].	9	5.49 e-8	3.37 e-7
HALLMARK_UV_RESPONSE_DN [144]	Genes down-regulated in response to ultraviolet (UV) radiation.	8	6.07 e-8	3.37 e-7
HALLMARK_COMPLEMENT [200]	Genes encoding components of the complement system, which is part of the innate immune system.	8	7.49 e-7	3.74 e-6
Table S4B: 2. GO analysis on Differential Mutated Genes Between PDX_mRCC and Others
Gene Set Name [# Genes (K)]	Description	# Genes in Overlap (k)	p-value	FDR q-value
HALLMARK_UV_RESPONSE_DN [144]	Genes down-regulated in response to ultraviolet (UV) radiation.	41	1.51 e-26	7.54 e-25
HALLMARK_MITOTIC_SPINDLE [200]	Genes important for mitotic spindle assembly.	37	3.12 e-17	7.79 e-16
HALLMARK_MTORC1_SIGNALING [200]	Genes up-regulated through activation of mTORC1 complex.	36	2.07 e-16	3.45 e-15
HALLMARK_PROTEIN_SECRETION [96]	Genes involved in protein secretion pathway.	24	9.88 e-15	1.24 e-13
HALLMARK_HYPOXIA [200]	Genes up-regulated in response to low oxygen levels (hypoxia).	33	4.92 e-14	4.92 e-13
HALLMARK_MYC_TARGETS_V1 [200]	A subgroup of genes regulated by MYC - version 1 (v1).	30	8.45 e-12	7.04 e-11
HALLMARK_ANDROGEN_RESPONSE [101]	Genes defining response to androgens.	21	2.08 e-11	1.48 e-10
HALLMARK_GLYCOLYSIS [200]	Genes encoding proteins involved in glycolysis and gluconeogenesis.	29	4.35 e-11	2.72 e-10
HALLMARK_EPITHELIAL_MESENCHYMAL_TRANSINSITION [200]	Genes defining epithelial-mesenchymal transition, as in wound healing, fibrosis and metastasis.	28	2.16 e-10	1.08 e-9
HALLMARK_OXIDATIVE_PHOSPHORYLATION [200]	Genes encoding proteins involved in oxidative phosphorylation.	28	2.16 e-10	1.08 e-9

## Sheet: C. PDX_pRCC vs other
Table S4C: 1. GO analysis on Differential Expressed Genes Between PDX_pRCC and Others
Gene Set Name [# Genes (K)]	Description	# Genes in Overlap (k)	p-value	FDR q-value
HALLMARK_EPITHELIAL_MESENCHYMAL_TRANSINSITION [200]	Genes defining epithelial-mesenchymal transition, as in wound healing, fibrosis and metastasis.	21	2.36 e-20	1.18 e-18
HALLMARK_HYPOXIA [200]	Genes up-regulated in response to low oxygen levels (hypoxia).	18	2.03 e-16	5.07 e-15
HALLMARK_MTORC1_SIGNALING [200]	Genes up-regulated through activation of mTORC1 complex.	16	6.23 e-14	7.79 e-13
HALLMARK_OXIDATIVE_PHOSPHORYLATION [200]	Genes encoding proteins involved in oxidative phosphorylation.	16	6.23 e-14	7.79 e-13
HALLMARK_MYC_TARGETS_V1 [200]	A subgroup of genes regulated by MYC - version 1 (v1).	15	9.85 e-13	8.21 e-12
HALLMARK_TNFA_SIGNALING_VIA_NFKB [200]	Genes regulated by NF-kB in response to TNF [GeneID=7124].	15	9.85 e-13	8.21 e-12
HALLMARK_COMPLEMENT [200]	Genes encoding components of the complement system, which is part of the innate immune system.	14	1.45 e-11	1.03 e-10
HALLMARK_GLYCOLYSIS [200]	Genes encoding proteins involved in glycolysis and gluconeogenesis.	13	1.97 e-10	9.85 e-10
HALLMARK_IL2_STAT5_SIGNALING [200]	Genes up-regulated by STAT5 in response to IL2 stimulation.	13	1.97 e-10	9.85 e-10
HALLMARK_INTERFERON_GAMMA_RESPONSE [200]	Genes up-regulated in response to IFNG [GeneID=3458].	13	1.97 e-10	9.85 e-10
Table S4C: 2. GO analysis on Differential Mutated Genes Between PDX_pRCC and Others
Gene Set Name [# Genes (K)]	Description	# Genes in Overlap (k)	p-value	FDR q-value
HALLMARK_MITOTIC_SPINDLE [200]	Genes important for mitotic spindle assembly.	37	1.12 e-18	5.58 e-17
HALLMARK_MTORC1_SIGNALING [200]	Genes up-regulated through activation of mTORC1 complex.	31	1.08 e-13	1.81 e-12
HALLMARK_TNFA_SIGNALING_VIA_NFKB [200]	Genes regulated by NF-kB in response to TNF [GeneID=7124].	31	1.08 e-13	1.81 e-12
HALLMARK_EPITHELIAL_MESENCHYMAL_TRANSINSITION [200]	Genes defining epithelial-mesenchymal transition, as in wound healing, fibrosis and metastasis.	30	6.46 e-13	8.08 e-12
HALLMARK_UV_RESPONSE_DN [144]	Genes down-regulated in response to ultraviolet (UV) radiation.	25	1.92 e-12	1.92 e-11
HALLMARK_MYC_TARGETS_V1 [200]	A subgroup of genes regulated by MYC - version 1 (v1).	29	3.71 e-12	3.09 e-11
HALLMARK_PROTEIN_SECRETION [96]	Genes involved in protein secretion pathway.	20	9.55 e-12	6.82 e-11
HALLMARK_APICAL_JUNCTION [200]	Genes encoding components of apical junction complex.	23	5.5 e-8	2.28 e-7
HALLMARK_COMPLEMENT [200]	Genes encoding components of the complement system, which is part of the innate immune system.	23	5.5 e-8	2.28 e-7
HALLMARK_GLYCOLYSIS [200]	Genes encoding proteins involved in glycolysis and gluconeogenesis.	23	5.5 e-8	2.28 e-7

## Sheet: D. Pt_mRCC vs other
Table S4D: 1. GO analysis on Differential Expressed Genes Between Pt_mRCC and Others
Gene Set Name [# Genes (K)]	Description	# Genes in Overlap (k)	p-value	FDR q-value
HALLMARK_INTERFERON_GAMMA_RESPONSE [200]	Genes up-regulated in response to IFNG [GeneID=3458].	7	1.36 e-7	2.26 e-6
HALLMARK_KRAS_SIGNALING_UP [200]	Genes up-regulated by KRAS activation.	7	1.36 e-7	2.26 e-6
HALLMARK_OXIDATIVE_PHOSPHORYLATION [200]	Genes encoding proteins involved in oxidative phosphorylation.	7	1.36 e-7	2.26 e-6
HALLMARK_EPITHELIAL_MESENCHYMAL_TRANSINSITION [200]	Genes defining epithelial-mesenchymal transition, as in wound healing, fibrosis and metastasis.	6	2.71 e-6	2.26 e-5
HALLMARK_P53_PATHWAY [200]	Genes involved in p53 pathways and networks.	6	2.71 e-6	2.26 e-5
HALLMARK_TNFA_SIGNALING_VIA_NFKB [200]	Genes regulated by NF-kB in response to TNF [GeneID=7124].	6	2.71 e-6	2.26 e-5
HALLMARK_FATTY_ACID_METABOLISM [158]	Genes encoding proteins involved in metabolism of fatty acids.	5	1.48 e-5	1.06 e-4
HALLMARK_INTERFERON_ALPHA_RESPONSE [97]	Genes up-regulated in response to alpha interferon proteins.	4	3.97 e-5	2.29 e-4
HALLMARK_COMPLEMENT [200]	Genes encoding components of the complement system, which is part of the innate immune system.	5	4.58 e-5	2.29 e-4
HALLMARK_ESTROGEN_RESPONSE_LATE [200]	Genes defining late response to estrogen.	5	4.58 e-5	2.29 e-4
Table S4D: 2. GO analysis on Differential Mutated Genes Between Pt_mRCC and Others
Gene Set Name [# Genes (K)]	Description	# Genes in Overlap (k)	p-value	FDR q-value
HALLMARK_MITOTIC_SPINDLE [200]	Genes important for mitotic spindle assembly.	40	5.42 e-20	1.36 e-18
HALLMARK_MYC_TARGETS_V1 [200]	A subgroup of genes regulated by MYC - version 1 (v1).	40	5.42 e-20	1.36 e-18
HALLMARK_UV_RESPONSE_DN [144]	Genes down-regulated in response to ultraviolet (UV) radiation.	33	1.22 e-18	2.03 e-17
HALLMARK_EPITHELIAL_MESENCHYMAL_TRANSINSITION [200]	Genes defining epithelial-mesenchymal transition, as in wound healing, fibrosis and metastasis.	34	5.55 e-15	6.93 e-14
HALLMARK_MTORC1_SIGNALING [200]	Genes up-regulated through activation of mTORC1 complex.	32	1.97 e-13	1.97 e-12
HALLMARK_APICAL_JUNCTION [200]	Genes encoding components of apical junction complex.	29	3.16 e-11	2.63 e-10
HALLMARK_GLYCOLYSIS [200]	Genes encoding proteins involved in glycolysis and gluconeogenesis.	28	1.59 e-10	9.91 e-10
HALLMARK_HYPOXIA [200]	Genes up-regulated in response to low oxygen levels (hypoxia).	28	1.59 e-10	9.91 e-10
HALLMARK_PROTEIN_SECRETION [96]	Genes involved in protein secretion pathway.	19	3.62 e-10	2.01 e-9
HALLMARK_HEME_METABOLISM [200]	Genes involved in metabolism of heme (a cofactor consisting of iron and porphyrin) and erythroblast differentiation.	27	7.64 e-10	3.82 e-9

## Sheet: E. PDX_mRCC vs PDX_pRCC
Table S4E: 1. GO analysis on Differential Expressed Genes Between PDX_mRCC and PDX_pRCC
Gene Set Name [# Genes (K)]	Description	# Genes in Overlap (k)	p-value	FDR q-value
HALLMARK_HYPOXIA [200]	Genes up-regulated in response to low oxygen levels (hypoxia).	19	2.61 e-18	6.52 e-17
HALLMARK_TNFA_SIGNALING_VIA_NFKB [200]	Genes regulated by NF-kB in response to TNF [GeneID=7124].	19	2.61 e-18	6.52 e-17
HALLMARK_EPITHELIAL_MESENCHYMAL_TRANSINSITION [200]	Genes defining epithelial-mesenchymal transition, as in wound healing, fibrosis and metastasis.	18	5.45 e-17	6.81 e-16
HALLMARK_MTORC1_SIGNALING [200]	Genes up-regulated through activation of mTORC1 complex.	18	5.45 e-17	6.81 e-16
HALLMARK_MYC_TARGETS_V1 [200]	A subgroup of genes regulated by MYC - version 1 (v1).	16	1.96 e-14	1.96 e-13
HALLMARK_OXIDATIVE_PHOSPHORYLATION [200]	Genes encoding proteins involved in oxidative phosphorylation.	15	3.36 e-13	2.8 e-12
HALLMARK_ESTROGEN_RESPONSE_EARLY [200]	Genes defining early response to estrogen.	13	7.86 e-11	4.37 e-10
HALLMARK_GLYCOLYSIS [200]	Genes encoding proteins involved in glycolysis and gluconeogenesis.	13	7.86 e-11	4.37 e-10
HALLMARK_IL2_STAT5_SIGNALING [200]	Genes up-regulated by STAT5 in response to IL2 stimulation.	13	7.86 e-11	4.37 e-10
HALLMARK_COMPLEMENT [200]	Genes encoding components of the complement system, which is part of the innate immune system.	12	1.06 e-9	4.09 e-9
Table S4E: 2. GO analysis on Differential Mutated Genes Between PDX_mRCC and PDX_pRCC
Gene Set Name [# Genes (K)]	Description	# Genes in Overlap (k)	p-value	FDR q-value
HALLMARK_UV_RESPONSE_DN [144]	Genes down-regulated in response to ultraviolet (UV) radiation.	47	2.39 e-26	1.2 e-24
HALLMARK_MTORC1_SIGNALING [200]	Genes up-regulated through activation of mTORC1 complex.	53	1.21 e-24	3.03 e-23
HALLMARK_MYC_TARGETS_V1 [200]	A subgroup of genes regulated by MYC - version 1 (v1).	50	4.17 e-22	6.95 e-21
HALLMARK_MITOTIC_SPINDLE [200]	Genes important for mitotic spindle assembly.	49	2.77 e-21	3.47 e-20
HALLMARK_OXIDATIVE_PHOSPHORYLATION [200]	Genes encoding proteins involved in oxidative phosphorylation.	45	4.11 e-18	4.11 e-17
HALLMARK_TNFA_SIGNALING_VIA_NFKB [200]	Genes regulated by NF-kB in response to TNF [GeneID=7124].	43	1.34 e-16	1.11 e-15
HALLMARK_EPITHELIAL_MESENCHYMAL_TRANSINSITION [200]	Genes defining epithelial-mesenchymal transition, as in wound healing, fibrosis and metastasis.	42	7.29 e-16	4.56 e-15
HALLMARK_HYPOXIA [200]	Genes up-regulated in response to low oxygen levels (hypoxia).	42	7.29 e-16	4.56 e-15
HALLMARK_PROTEIN_SECRETION [96]	Genes involved in protein secretion pathway.	29	8.45 e-16	4.69 e-15
HALLMARK_GLYCOLYSIS [200]	Genes encoding proteins involved in glycolysis and gluconeogenesis.	40	1.98 e-14	9.91 e-14

## Sheet: F. PDX_mRCC vs Pt_mRCC
Table S4F: 1. GO analysis on Differential Expressed Genes Between Pt_mRCC and PDX_mRCC
Gene Set Name [# Genes (K)]	Description	# Genes in Overlap (k)	p-value	FDR q-value
HALLMARK_TNFA_SIGNALING_VIA_NFKB [200]	Genes regulated by NF-kB in response to TNF [GeneID=7124].	7	1.86 e-8	9.28 e-7
HALLMARK_HYPOXIA [200]	Genes up-regulated in response to low oxygen levels (hypoxia).	6	5.04 e-7	1.26 e-5
HALLMARK_MTORC1_SIGNALING [200]	Genes up-regulated through activation of mTORC1 complex.	5	1.15 e-5	1.92 e-4
HALLMARK_COMPLEMENT [200]	Genes encoding components of the complement system, which is part of the innate immune system.	4	2.15 e-4	1.79 e-3
HALLMARK_GLYCOLYSIS [200]	Genes encoding proteins involved in glycolysis and gluconeogenesis.	4	2.15 e-4	1.79 e-3
HALLMARK_KRAS_SIGNALING_UP [200]	Genes up-regulated by KRAS activation.	4	2.15 e-4	1.79 e-3
HALLMARK_ALLOGRAFT_REJECTION [200]	Genes up-regulated during transplant rejection.	3	3.17 e-3	1.58 e-2
HALLMARK_EPITHELIAL_MESENCHYMAL_TRANSINSITION [200]	Genes defining epithelial-mesenchymal transition, as in wound healing, fibrosis and metastasis.	3	3.17 e-3	1.58 e-2
HALLMARK_ESTROGEN_RESPONSE_EARLY [200]	Genes defining early response to estrogen.	3	3.17 e-3	1.58 e-2
HALLMARK_INFLAMMATORY_RESPONSE [200]	Genes defining inflammatory response.	3	3.17 e-3	1.58 e-2
Table S4F: 2. GO analysis on Differential Mutated Genes Between Pt_mRCC and PDX_mRCC
Gene Set Name [# Genes (K)]	Description	# Genes in Overlap (k)	p-value	FDR q-value
HALLMARK_UV_RESPONSE_DN [144]	Genes down-regulated in response to ultraviolet (UV) radiation.	51	1.39 e-29	6.93 e-28
HALLMARK_MYC_TARGETS_V1 [200]	A subgroup of genes regulated by MYC - version 1 (v1).	57	2.75 e-27	6.87 e-26
HALLMARK_MITOTIC_SPINDLE [200]		53	7.97 e-24	1.33 e-22
HALLMARK_MTORC1_SIGNALING [200]	Genes up-regulated through activation of mTORC1 complex.	48	9.49 e-20	1.19 e-18
HALLMARK_EPITHELIAL_MESENCHYMAL_TRANSINSITION [200]	Genes defining epithelial-mesenchymal transition, as in wound healing, fibrosis and metastasis.	45	1.91 e-17	1.91 e-16
HALLMARK_OXIDATIVE_PHOSPHORYLATION [200]	Genes encoding proteins involved in oxidative phosphorylation.	44	1.06 e-16	8.81 e-16
HALLMARK_HYPOXIA [200]	Genes up-regulated in response to low oxygen levels (hypoxia).	43	5.69 e-16	4.06 e-15
HALLMARK_GLYCOLYSIS [200]	Genes encoding proteins involved in glycolysis and gluconeogenesis.	42	2.97 e-15	1.86 e-14
HALLMARK_ANDROGEN_RESPONSE [101]	Genes defining response to androgens.	29	1.07 e-14	5.96 e-14
HALLMARK_HEME_METABOLISM [200]	Genes involved in metabolism of heme (a cofactor consisting of iron and porphyrin) and erythroblast differentiation.	40	7.4 e-14	3.7 e-13
Table S4F: 3. GO analysis on Differential Expressed Genes Between Pt_mRCC and PDX_mRCC
Gene Set Name [# Genes (K)]	p-value	FDR q-value
HALLMARK_TNFA_SIGNALING_VIA_NFKB [200]	1.86 e-8	9.28 e-7
HALLMARK_HYPOXIA [200]*	5.04 e-7	1.26 e-5
HALLMARK_MTORC1_SIGNALING [200]*	1.15 e-5	1.92 e-4
HALLMARK_COMPLEMENT [200]	2.15 e-4	1.79 e-3
HALLMARK_GLYCOLYSIS [200]*	2.15 e-4	1.79 e-3
HALLMARK_KRAS_SIGNALING_UP [200]	2.15 e-4	1.79 e-3
HALLMARK_ALLOGRAFT_REJECTION [200]	3.17 e-3	1.58 e-2
HALLMARK_EPITHELIAL_MESENCHYMAL_TRANSINSITION [200]*	3.17 e-3	1.58 e-2
HALLMARK_ESTROGEN_RESPONSE_EARLY [200]	3.17 e-3	1.58 e-2
HALLMARK_INFLAMMATORY_RESPONSE [200]	3.17 e-3	1.58 e-2
		Cancer related pathway
		Immune related pathway
		Other
Table S4F: 4. GO analysis on Differential Mutated Genes Between Pt_mRCC and PDX_mRCC
Gene Set Name [# Genes (K)]	p-value	FDR q-value
HALLMARK_UV_RESPONSE_DN [144]	1.39 e-29	6.93 e-28
HALLMARK_MYC_TARGETS_V1 [200]	2.75 e-27	6.87 e-26
HALLMARK_MITOTIC_SPINDLE [200]	7.97 e-24	1.33 e-22
HALLMARK_MTORC1_SIGNALING [200]*	9.49 e-20	1.19 e-18
HALLMARK_EPITHELIAL_MESENCHYMAL_TRANSINSITION [200]*	1.91 e-17	1.91 e-16
HALLMARK_OXIDATIVE_PHOSPHORYLATION [200]	1.06 e-16	8.81 e-16
HALLMARK_HYPOXIA [200]*	5.69 e-16	4.06 e-15
HALLMARK_GLYCOLYSIS [200]*	2.97 e-15	1.86 e-14
HALLMARK_ANDROGEN_RESPONSE [101]	1.07 e-14	5.96 e-14
HALLMARK_HEME_METABOLISM [200]	7.4 e-14	3.7 e-13

## Sheet: G. PDX_pRCC vs Pt_mRCC
Table S4G: 1. GO analysis on Differential Expressed Genes Between Pt_mRCC and PDX_pRCC
Gene Set Name [# Genes (K)]	Description	# Genes in Overlap (k)	p-value	FDR q-value
HALLMARK_EPITHELIAL_MESENCHYMAL_TRANSINSITION [200]	Genes defining epithelial-mesenchymal transition, as in wound healing, fibrosis and metastasis.	14	6.43 e-14	1.61 e-12
HALLMARK_INTERFERON_GAMMA_RESPONSE [200]	Genes up-regulated in response to IFNG [GeneID=3458].	14	6.43 e-14	1.61 e-12
HALLMARK_HYPOXIA [200]	Genes up-regulated in response to low oxygen levels (hypoxia).	13	1.34 e-12	1.67 e-11
HALLMARK_OXIDATIVE_PHOSPHORYLATION [200]	Genes encoding proteins involved in oxidative phosphorylation.	13	1.34 e-12	1.67 e-11
HALLMARK_IL2_STAT5_SIGNALING [200]	Genes up-regulated by STAT5 in response to IL2 stimulation.	11	4.44 e-10	4.44 e-9
HALLMARK_COMPLEMENT [200]	Genes encoding components of the complement system, which is part of the innate immune system.	10	7.02 e-9	4.39 e-8
HALLMARK_P53_PATHWAY [200]	Genes involved in p53 pathways and networks.	10	7.02 e-9	4.39 e-8
HALLMARK_TNFA_SIGNALING_VIA_NFKB [200]	Genes regulated by NF-kB in response to TNF [GeneID=7124].	10	7.02 e-9	4.39 e-8
HALLMARK_COAGULATION [138]	Genes encoding components of blood coagulation system; also up-regulated in platelets.	8	7.48 e-8	4.15 e-7
HALLMARK_XENOBIOTIC_METABOLISM [200]	Genes encoding proteins involved in processing of drugs and other xenobiotics.	9	9.98 e-8	4.99 e-7
Table S4G: 2. GO analysis on Differential Mutated Genes Between Pt_mRCC and PDX_pRCC
Gene Set Name [# Genes (K)]	Description	# Genes in Overlap (k)	p-value	FDR q-value
HALLMARK_MITOTIC_SPINDLE [200]	Genes important for mitotic spindle assembly.	53	5.82 e-25	1.46 e-23
HALLMARK_MYC_TARGETS_V1 [200]	A subgroup of genes regulated by MYC - version 1 (v1).	53	5.82 e-25	1.46 e-23
HALLMARK_UV_RESPONSE_DN [144]	Genes down-regulated in response to ultraviolet (UV) radiation.	41	6.54 e-21	1.09 e-19
HALLMARK_MTORC1_SIGNALING [200]	Genes up-regulated through activation of mTORC1 complex.	48	9.38 e-21	1.17 e-19
HALLMARK_EPITHELIAL_MESENCHYMAL_TRANSINSITION [200]	Genes defining epithelial-mesenchymal transition, as in wound healing, fibrosis and metastasis.	46	3.74 e-19	3.74 e-18
HALLMARK_OXIDATIVE_PHOSPHORYLATION [200]	Genes encoding proteins involved in oxidative phosphorylation.	40	1.18 e-14	8.46 e-14
HALLMARK_TNFA_SIGNALING_VIA_NFKB [200]	Genes regulated by NF-kB in response to TNF [GeneID=7124].	40	1.18 e-14	8.46 e-14
HALLMARK_HYPOXIA [200]	Genes up-regulated in response to low oxygen levels (hypoxia).	39	6 e-14	3.75 e-13
HALLMARK_GLYCOLYSIS [200]	Genes encoding proteins involved in glycolysis and gluconeogenesis.	38	2.94 e-13	1.56 e-12
HALLMARK_PROTEIN_SECRETION [96]	Genes involved in protein secretion pathway.	26	3.13 e-13	1.56 e-12
