# Supplementary material for: DENDRO: genetic heterogeneity profiling and subclone detection by single-cell RNA sequencing
Source: Genome Biol. 2020 Jan 14;21:10. doi: 10.1186/s13059-019-1922-x (PMC6961311; doi:10.1186/s13059-019-1922-x)
Supplement: Supplementary file 5 — Additional file 5. Table S5 [file 13059_2019_1922_MOESM5_ESM.xlsx]

## Sheet: Sheet1
	Table S5: Mean expression correlation between samples: Chung et al. 2017
		BC03	BC09	BC03LN
	BC03		0.595	0.826
	BC09			0.648
	BC03LN
