# Supplementary material for: DENDRO: genetic heterogeneity profiling and subclone detection by single-cell RNA sequencing
Source: Genome Biol. 2020 Jan 14;21:10. doi: 10.1186/s13059-019-1922-x (PMC6961311; doi:10.1186/s13059-019-1922-x)
Supplement: Supplementary file 6 — Additional file 6. Table S6 [file 13059_2019_1922_MOESM6_ESM.xlsx]

## Sheet: A. BC_summary
Table S6A: 1. Numer of differential expressed gene between gourps
	BC03	BC09	BC03Mix1	BC03Mix2	BC03LN1	BC09_1	BC09_2	Other within same tumor
BC03		178
BC09	178
BC03Mix1								110
BC03Mix2								322
BC03LN1								183
BC09_1							34
BC09_2						34
Other within same tumor			110	322	183
Table S6A: 2. Numer of differential expressed gene between gourps overlapped with differential mutated genes
	BC03	BC09	BC03Mix1	BC03Mix2	BC03LN1	BC09_1	BC09_2	Other within same tumor
BC03		102/178
BC09	102/178
BC03Mix1								71/110
BC03Mix2								206/322
BC03LN1								111/183
BC09_1							21/34
BC09_2						21/34
Other within same tumor			71/110	206/322	111/183

## Sheet: B. BC03 vs BC09
Table S6B: 1. GO analysis on Differential Expressed Genes
Gene Set Name [# Genes (K)]	Description	# Genes in Overlap (k)	p-value	FDR q-value
HALLMARK_INTERFERON_ALPHA_RESPONSE [97]	Genes up-regulated in response to alpha interferon proteins.	16	5.74 e-23	2.87 e-21
HALLMARK_INTERFERON_GAMMA_RESPONSE [200]	Genes up-regulated in response to IFNG [GeneID=3458].	18	8.88 e-21	2.22 e-19
HALLMARK_MYC_TARGETS_V1 [200]	A subgroup of genes regulated by MYC - version 1 (v1).	17	2.96 e-19	4.93 e-18
HALLMARK_G2M_CHECKPOINT [200]	Genes involved in the G2/M checkpoint, as in progression through the cell division cycle.	12	3.95 e-12	4.94 e-11
HALLMARK_ALLOGRAFT_REJECTION [200]	Genes up-regulated during transplant rejection.	10	1.52 e-9	1.52 e-8
HALLMARK_E2F_TARGETS [200]	Genes encoding cell cycle related targets of E2F transcription factors.	8	3.84 e-7	3.2 e-6
HALLMARK_FATTY_ACID_METABOLISM [158]	Genes encoding proteins involved in metabolism of fatty acids.	6	1.54 e-5	1.07 e-4
HALLMARK_APOPTOSIS [161]	Genes mediating programmed cell death (apoptosis) by activation of caspases.	6	1.71 e-5	1.07 e-4
HALLMARK_MTORC1_SIGNALING [200]	Genes up-regulated through activation of mTORC1 complex.	6	5.77 e-5	3.2 e-4
HALLMARK_PI3K_AKT_MTOR_SIGNALING [105]	Genes up-regulated by activation of the PI3K/AKT/mTOR pathway.	4	4.24 e-4	2.12 e-3
Table S6B: 2. GO analysis on Differential Mutated Genes
Gene Set Name [# Genes (K)]	Description	# Genes in Overlap (k)	p-value	FDR q-value
HALLMARK_INTERFERON_GAMMA_RESPONSE [200]	Genes up-regulated in response to IFNG [GeneID=3458].	52	3.88 e-38	1.94 e-36
HALLMARK_MYC_TARGETS_V1 [200]	A subgroup of genes regulated by MYC - version 1 (v1).	48	1.54 e-33	3.85 e-32
HALLMARK_TNFA_SIGNALING_VIA_NFKB [200]	Genes regulated by NF-kB in response to TNF [GeneID=7124].	41	5.74 e-26	9.57 e-25
HALLMARK_E2F_TARGETS [200]	Genes encoding cell cycle related targets of E2F transcription factors.	40	6.14 e-25	7.68 e-24
HALLMARK_G2M_CHECKPOINT [200]	Genes involved in the G2/M checkpoint, as in progression through the cell division cycle.	38	6.38 e-23	6.38 e-22
HALLMARK_INTERFERON_ALPHA_RESPONSE [97]	Genes up-regulated in response to alpha interferon proteins.	26	4.08 e-20	3.4 e-19
HALLMARK_IL2_STAT5_SIGNALING [200]	Genes up-regulated by STAT5 in response to IL2 stimulation.	34	4.62 e-19	3.3 e-18
HALLMARK_MTORC1_SIGNALING [200]	Genes up-regulated through activation of mTORC1 complex.	33	3.91 e-18	2.44 e-17
HALLMARK_INFLAMMATORY_RESPONSE [200]	Genes defining inflammatory response.	30	1.89 e-15	1.05 e-14
HALLMARK_ALLOGRAFT_REJECTION [200]	Genes up-regulated during transplant rejection.	29	1.37 e-14	6.24 e-14

## Sheet: C. BC03Mix01 vs BC03 other
Table S6C: 1. GO analysis on Differential Expressed Genes
Gene Set Name [# Genes (K)]	Description	# Genes in Overlap (k)	p-value	FDR q-value
HALLMARK_MYC_TARGETS_V1 [200]	A subgroup of genes regulated by MYC - version 1 (v1).	20	1.69 e-27	8.44 e-26
HALLMARK_OXIDATIVE_PHOSPHORYLATION [200]	Genes encoding proteins involved in oxidative phosphorylation.	17	2.98 e-22	7.46 e-21
HALLMARK_E2F_TARGETS [200]	Genes encoding cell cycle related targets of E2F transcription factors.	11	1.13 e-12	1.88 e-11
HALLMARK_G2M_CHECKPOINT [200]	Genes involved in the G2/M checkpoint, as in progression through the cell division cycle.	9	8.24 e-10	1.03 e-8
HALLMARK_FATTY_ACID_METABOLISM [158]	Genes encoding proteins involved in metabolism of fatty acids.	7	7.46 e-8	7.46 e-7
HALLMARK_MTORC1_SIGNALING [200]	Genes up-regulated through activation of mTORC1 complex.	7	3.7 e-7	3.09 e-6
HALLMARK_ANDROGEN_RESPONSE [101]	Genes defining response to androgens.	4	8.22 e-5	5.11 e-4
HALLMARK_ADIPOGENESIS [200]	Genes up-regulated during adipocyte differentiation (adipogenesis).	5	9.2 e-5	5.11 e-4
HALLMARK_GLYCOLYSIS [200]	Genes encoding proteins involved in glycolysis and gluconeogenesis.	5	9.2 e-5	5.11 e-4
HALLMARK_MYC_TARGETS_V2 [58]	A subgroup of genes regulated by MYC - version 2 (v2).	3	3.08 e-4	1.54 e-3
Table S6C: 2. GO analysis on Differential Mutated Genes
Gene Set Name [# Genes (K)]	Description	# Genes in Overlap (k)	p-value	FDR q-value
HALLMARK_MYC_TARGETS_V1 [200]	A subgroup of genes regulated by MYC - version 1 (v1).	53	1.48 e-39	7.42 e-38
HALLMARK_E2F_TARGETS [200]	Genes encoding cell cycle related targets of E2F transcription factors.	46	1.63 e-31	4.06 e-30
HALLMARK_MTORC1_SIGNALING [200]	Genes up-regulated through activation of mTORC1 complex.	41	3.81 e-26	6.35 e-25
HALLMARK_G2M_CHECKPOINT [200]	Genes involved in the G2/M checkpoint, as in progression through the cell division cycle.	37	4.3 e-22	5.38 e-21
HALLMARK_INTERFERON_GAMMA_RESPONSE [200]	Genes up-regulated in response to IFNG [GeneID=3458].	36	4.08 e-21	3.4 e-20
HALLMARK_TNFA_SIGNALING_VIA_NFKB [200]	Genes regulated by NF-kB in response to TNF [GeneID=7124].	36	4.08 e-21	3.4 e-20
HALLMARK_MITOTIC_SPINDLE [200]	Genes important for mitotic spindle assembly.	35	3.75 e-20	2.68 e-19
HALLMARK_OXIDATIVE_PHOSPHORYLATION [200]	Genes encoding proteins involved in oxidative phosphorylation.	31	1.86 e-16	1.16 e-15
HALLMARK_IL2_STAT5_SIGNALING [200]	Genes up-regulated by STAT5 in response to IL2 stimulation.	29	1.04 e-14	5.8 e-14
HALLMARK_ALLOGRAFT_REJECTION [200]	Genes up-regulated during transplant rejection.	28	7.37 e-14	3.69 e-13

## Sheet: D. BC03Mix02 vs BC03 other
Table S6D: 1. GO analysis on Differential Expressed Genes
Gene Set Name [# Genes (K)]	Description	# Genes in Overlap (k)	p-value	FDR q-value
HALLMARK_ESTROGEN_RESPONSE_EARLY [200]	Genes defining early response to estrogen.	24	1.45 e-23	7.23 e-22
HALLMARK_TNFA_SIGNALING_VIA_NFKB [200]	Genes regulated by NF-kB in response to TNF [GeneID=7124].	22	7.36 e-21	1.84 e-19
HALLMARK_ESTROGEN_RESPONSE_LATE [200]	Genes defining late response to estrogen.	21	1.53 e-19	2.56 e-18
HALLMARK_APOPTOSIS [161]	Genes mediating programmed cell death (apoptosis) by activation of caspases.	16	8.29 e-15	1.04 e-13
HALLMARK_P53_PATHWAY [200]	Genes involved in p53 pathways and networks.	14	4.8 e-11	4.8 e-10
HALLMARK_ADIPOGENESIS [200]	Genes up-regulated during adipocyte differentiation (adipogenesis).	13	5.94 e-10	4.95 e-9
HALLMARK_ANDROGEN_RESPONSE [101]	Genes defining response to androgens.	10	9.93 e-10	7.1 e-9
HALLMARK_EPITHELIAL_MESENCHYMAL_TRANSINSITION [200]	Genes defining epithelial-mesenchymal transition, as in wound healing, fibrosis and metastasis.	11	7.06 e-8	3.21 e-7
HALLMARK_KRAS_SIGNALING_UP [200]	Genes up-regulated by KRAS activation.	11	7.06 e-8	3.21 e-7
HALLMARK_OXIDATIVE_PHOSPHORYLATION [200]	Genes encoding proteins involved in oxidative phosphorylation.	11	7.06 e-8	3.21 e-7
Table S6D: 2. GO analysis on Differential Mutated Genes
Gene Set Name [# Genes (K)]	Description	# Genes in Overlap (k)	p-value	FDR q-value
HALLMARK_IL2_STAT5_SIGNALING [200]	Genes up-regulated by STAT5 in response to IL2 stimulation.	24	1.78 e-16	8.88 e-15
HALLMARK_TNFA_SIGNALING_VIA_NFKB [200]	Genes regulated by NF-kB in response to TNF [GeneID=7124].	22	2.01 e-14	5.04 e-13
HALLMARK_INTERFERON_GAMMA_RESPONSE [200]	Genes up-regulated in response to IFNG [GeneID=3458].	21	1.99 e-13	2.49 e-12
HALLMARK_MYC_TARGETS_V1 [200]	A subgroup of genes regulated by MYC - version 1 (v1).	21	1.99 e-13	2.49 e-12
HALLMARK_ALLOGRAFT_REJECTION [200]	Genes up-regulated during transplant rejection.	20	1.86 e-12	1.86 e-11
HALLMARK_INFLAMMATORY_RESPONSE [200]	Genes defining inflammatory response.	18	1.38 e-10	9.83 e-10
HALLMARK_MITOTIC_SPINDLE [200]	Genes important for mitotic spindle assembly.	18	1.38 e-10	9.83 e-10
HALLMARK_PI3K_AKT_MTOR_SIGNALING [105]	Genes up-regulated by activation of the PI3K/AKT/mTOR pathway.	13	1.01 e-9	6.01 e-9
HALLMARK_MTORC1_SIGNALING [200]	Genes up-regulated through activation of mTORC1 complex.	17	1.08 e-9	6.01 e-9
HALLMARK_UNFOLDED_PROTEIN_RESPONSE [113]	Genes up-regulated during unfolded protein response, a cellular stress response related to the endoplasmic reticulum.	13	2.53 e-9	1.26 e-8

## Sheet: E. BC03LN01 vs BC03 other
Table S6E: 1. GO analysis on Differential Expressed Genes
Gene Set Name [# Genes (K)]	Description	# Genes in Overlap (k)	p-value	FDR q-value
HALLMARK_E2F_TARGETS [200]	Genes encoding cell cycle related targets of E2F transcription factors.	35	6.3 e-49	3.15 e-47
HALLMARK_G2M_CHECKPOINT [200]	Genes involved in the G2/M checkpoint, as in progression through the cell division cycle.	31	1.37 e-41	3.44 e-40
HALLMARK_MITOTIC_SPINDLE [200]	Genes important for mitotic spindle assembly.	17	1.36 e-18	2.27 e-17
HALLMARK_MYC_TARGETS_V1 [200]	A subgroup of genes regulated by MYC - version 1 (v1).	10	3.58 e-9	4.48 e-8
HALLMARK_TGF_BETA_SIGNALING [54]	Genes up-regulated in response to TGFB1 [GeneID=7040].	5	1.59 e-6	1.59 e-5
HALLMARK_APICAL_JUNCTION [200]	Genes encoding components of apical junction complex.	7	9 e-6	5.62 e-5
HALLMARK_ESTROGEN_RESPONSE_LATE [200]	Genes defining late response to estrogen.	7	9 e-6	5.62 e-5
HALLMARK_MTORC1_SIGNALING [200]	Genes up-regulated through activation of mTORC1 complex.	7	9 e-6	5.62 e-5
HALLMARK_KRAS_SIGNALING_UP [200]	Genes up-regulated by KRAS activation.	6	9.38 e-5	5.21 e-4
HALLMARK_SPERMATOGENESIS [135]	Genes up-regulated during production of male gametes (sperm), as in spermatogenesis.	5	1.37 e-4	6.87 e-4
Table S6E: 2. GO analysis on Differential Mutated Genes
Gene Set Name [# Genes (K)]	Description	# Genes in Overlap (k)	p-value	FDR q-value
HALLMARK_E2F_TARGETS [200]	Genes encoding cell cycle related targets of E2F transcription factors.	23	5.65 e-16	1.41 e-14
HALLMARK_INTERFERON_GAMMA_RESPONSE [200]	Genes up-regulated in response to IFNG [GeneID=3458].	23	5.65 e-16	1.41 e-14
HALLMARK_G2M_CHECKPOINT [200]	Genes involved in the G2/M checkpoint, as in progression through the cell division cycle.	22	6.23 e-15	7.79 e-14
HALLMARK_TNFA_SIGNALING_VIA_NFKB [200]	Genes regulated by NF-kB in response to TNF [GeneID=7124].	22	6.23 e-15	7.79 e-14
HALLMARK_ALLOGRAFT_REJECTION [200]	Genes up-regulated during transplant rejection.	21	6.53 e-14	6.53 e-13
HALLMARK_IL2_STAT5_SIGNALING [200]	Genes up-regulated by STAT5 in response to IL2 stimulation.	17	4.52 e-10	2.82 e-9
HALLMARK_MITOTIC_SPINDLE [200]	Genes important for mitotic spindle assembly.	17	4.52 e-10	2.82 e-9
HALLMARK_MYC_TARGETS_V1 [200]	A subgroup of genes regulated by MYC - version 1 (v1).	17	4.52 e-10	2.82 e-9
HALLMARK_MTORC1_SIGNALING [200]	Genes up-regulated through activation of mTORC1 complex.	16	3.54 e-9	1.97 e-8
HALLMARK_INFLAMMATORY_RESPONSE [200]	Genes defining inflammatory response.	15	2.6 e-8	1.26 e-7

## Sheet: F. BC09_01 vs BC09_02
Table S6F: 1. GO analysis on Differential Expressed Genes
Gene Set Name [# Genes (K)]	Description	# Genes in Overlap (k)	p-value	FDR q-value
HALLMARK_ESTROGEN_RESPONSE_EARLY [200]	Genes defining early response to estrogen.	4	1.14 e-5	5.69 e-4
HALLMARK_COMPLEMENT [200]	Genes encoding components of the complement system, which is part of the innate immune system.	3	3.67 e-4	6.12 e-3
HALLMARK_ESTROGEN_RESPONSE_LATE [200]	Genes defining late response to estrogen.	3	3.67 e-4	6.12 e-3
HALLMARK_ANDROGEN_RESPONSE [101]	Genes defining response to androgens.	2	2.27 e-3	2.84 e-2
HALLMARK_UV_RESPONSE_DN [144]	Genes down-regulated in response to ultraviolet (UV) radiation.	2	4.55 e-3	4.29 e-2
HALLMARK_APOPTOSIS [161]	Genes mediating programmed cell death (apoptosis) by activation of caspases.	2	5.65 e-3	4.29 e-2
HALLMARK_EPITHELIAL_MESENCHYMAL_TRANSINSITION [200]	Genes defining epithelial-mesenchymal transition, as in wound healing, fibrosis and metastasis.	2	8.58 e-3	4.29 e-2
HALLMARK_GLYCOLYSIS [200]	Genes encoding proteins involved in glycolysis and gluconeogenesis.	2	8.58 e-3	4.29 e-2
HALLMARK_MYOGENESIS [200]	Genes involved in development of skeletal muscle (myogenesis).	2	8.58 e-3	4.29 e-2
HALLMARK_OXIDATIVE_PHOSPHORYLATION [200]	Genes encoding proteins involved in oxidative phosphorylation.	2	8.58 e-3	4.29 e-2
Table S6F: 2. GO analysis on Differential Mutated Genes
Gene Set Name [# Genes (K)]	Description	# Genes in Overlap (k)	p-value	FDR q-value
HALLMARK_MYC_TARGETS_V1 [200]	A subgroup of genes regulated by MYC - version 1 (v1).	60	2.9 e-41	1.45 e-39
HALLMARK_INTERFERON_GAMMA_RESPONSE [200]	Genes up-regulated in response to IFNG [GeneID=3458].	58	5.21 e-39	1.3 e-37
HALLMARK_MTORC1_SIGNALING [200]	Genes up-regulated through activation of mTORC1 complex.	54	1.25 e-34	2.08 e-33
HALLMARK_ALLOGRAFT_REJECTION [200]	Genes up-regulated during transplant rejection.	53	1.46 e-33	1.82 e-32
HALLMARK_E2F_TARGETS [200]	Genes encoding cell cycle related targets of E2F transcription factors.	47	2.11 e-27	2.11 e-26
HALLMARK_TNFA_SIGNALING_VIA_NFKB [200]	Genes regulated by NF-kB in response to TNF [GeneID=7124].	46	2.04 e-26	1.7 e-25
HALLMARK_G2M_CHECKPOINT [200]	Genes involved in the G2/M checkpoint, as in progression through the cell division cycle.	44	1.75 e-24	1.25 e-23
HALLMARK_MITOTIC_SPINDLE [200]	Genes important for mitotic spindle assembly.	41	1.11 e-21	6.92 e-21
HALLMARK_INTERFERON_ALPHA_RESPONSE [97]	Genes up-regulated in response to alpha interferon proteins.	29	1.3 e-20	7.24 e-20
HALLMARK_UNFOLDED_PROTEIN_RESPONSE [113]	Genes up-regulated during unfolded protein response, a cellular stress response related to the endoplasmic reticulum.	30	1.24 e-19	6.22 e-19

## Sheet: G. PAM 50 analysis
Table S6G: PAM 50 gene list and related breast cancer subtype
Up in ESR1 positive; Down in Basal	Up in Basal; Up in invasive subtype	Up in Basal; Down in luminal B
BCL2	BAG1	KIF2C
CCNE1	CXXC5	CDC20
BLVRA	GPR160	PHGDH
ACTR3B	CDC6	SFRP1
MYC	ANLN	CDH3
SLC39A6	NAT1	EGFR
FOXA1	TYMS	KRT17
ERBB2	MDM2
PGR	KRT5
MLPH	UBE2T
GRB7	PTTG1
ESR1	RRM2
TMEM45B	EXO1
	CCNB1
	MELK
	UBE2C
	MYBL2
	MKI67
	BIRC5
	CEP55
	CENPF
	KIF2C
	CDC20
	PHGDH
